# Supplementary material for: Optimization of the Preparation Process of Glucuronomannan Oligosaccharides and Their Effects on the Gut Microbiota in MPTP-Induced PD Model Mice
Source: Mar Drugs. 2024 Apr 25;22(5):193. doi: 10.3390/md22050193 (PMC11123026; doi:10.3390/md22050193)
Supplement: Supplementary file 1 [file marinedrugs-22-00193-s001.zip]

Archive with 1 entries (1 files):
- marinedrugs-2943095-supplementary.pdf
